# Supplementary material for: Enhanced Vitamin C Delivery: A Systematic Literature Review Assessing the Efficacy and Safety of Alternative Supplement Forms in Healthy Adults
Source: Nutrients. 2025 Jan 14;17(2):279. doi: 10.3390/nu17020279 (PMC11767823; doi:10.3390/nu17020279)
Supplement: Supplementary file 1 [file nutrients-17-00279-s001.zip]

Archive with 1 entries (1 files):
- nutrients-3416636-supplementary.pdf
